# Supplementary material for: Molecular mechanism of the tree shrew’s insensitivity to spiciness
Source: PLoS Biol. 2018 Jul 12;16(7):e2004921. doi: 10.1371/journal.pbio.2004921 (PMC6042686; doi:10.1371/journal.pbio.2004921)
Supplement: S1 Data — (XLSX) [file pbio.2004921.s009.xlsx]

## Sheet: Fig 1B
Normalized food-intake	mouse			AVE_mouse	SD_mouse	SEM_mouse
No Cap	0.983	1.016	1	0.999667	0.0165025	0.00952802
100 nM	0.359	0.496	0.524	0.459667	0.0882968	0.0509797
1 μM	0.168	0.264	0.288	0.24	0.063498	0.0366617
10 μM	0.063	0.143	0.169	0.125	0.0552449	0.0318966
100 μM	0.008	0.009	0.007	0.008	0.001	0.000577367
Normalized food-intake	tree shrew			AVE_tree shrew	SD_tree shrew	SEM_tree shrew
No Cap	0.976	1.017	0.991	0.994667	0.0207445	0.0119772
100 nM	1.004	1.211	1.046	1.087	0.109421	0.0631762
1 μM	1.034	1.223	1.101	1.11933	0.0958245	0.0553259
10 μM	1.209	1.372	1.259	1.28	0.0835045	0.0482128
100 μM	1.119	1.381	1.265	1.255	0.131286	0.0758002

## Sheet: Fig 1E
time	mouse										AVE_mouse	SD_mouse	SEM_mouse
0	1	1	1	1	1	1	1	1	1	1	1	0	0
4	1.011	0.988	0.99	0.993	1.004	1.011	1.005	1.013	1.009	0.996	1.002	0.00943987	0.00298541
8	0.992	1.006	0.98	0.988	1.015	0.998	0.994	1.018	0.995	1.013	0.9999	0.0125914	0.00398211
12	0.997	0.985	1.014	0.996	0.989	0.99	1.007	0.991	0.992	1.009	0.997	0.00972968	0.00307707
16	0.996	0.997	1.001	1	0.998	1.002	1.001	0.996	1.004	0.995	0.999	0.00301846	0.000954605
20	0.996	0.993	1.014	0.991	0.99	1.008	0.992	1.012	1.009	0.9979	1.00029	0.00941965	0.00297902
24	1.011	1.007	1.009	1.001	1.009	1.001	0.999	1.011	0.992	1.01	1.005	0.00641179	0.00202777
28	1.008	1.01	1.003	0.994	1.001	0.995	0.999	1.009	0.993	0.998	1.001	0.00632456	0.00200018
32	1.007	0.989	1.004	1.009	0.989	1.011	1.013	0.991	1.009	1.008	1.003	0.00951023	0.00300766
36	0.998	0.989	0.989	1.014	1.016	0.989	0.985	1.007	1.015	0.988	0.999	0.0127017	0.00401698
40	0.996	1.001	1.005	1.007	0.993	0.991	0.99	0.99	0.995	1.002	0.997	0.00632456	0.00200018
44	1.007	1.006	1.006	0.995	0.986	0.989	0.996	0.989	0.983	0.983	0.994	0.00953357	0.00301504
48	0.999	1.006	1.003	1.005	1.001	0.992	0.984	0.981	0.986	0.993	0.995	0.00911653	0.00288315
52	0.995	0.991	0.997	1.005	1.001	0.988	0.985	0.99	0.989	0.989	0.993	0.0063421	0.00200572
56	1.043	1.047	1.043	1.038	1.039	1.039	1.038	1.037	1.038	1.038	1.04	0.00323179	0.00102207
60	1.622	1.176	1.028	1.036	1.038	1.041	1.29	1.056	1.021	1.011	1.1319	0.193473	0.061187
64	1.645	1.587	1.574	1.211	1.392	1.351	1.23	1.131	1.125	1.238	1.3484	0.194354	0.0614654
68	1.664	1.596	1.579	1.492	1.401	1.327	1.216	1.151	1.147	1.231	1.3804	0.193945	0.0613362
72	1.671	1.597	1.599	1.495	1.399	1.387	1.201	1.171	1.153	1.251	1.3924	0.193138	0.0610809
76	1.661	1.589	1.588	1.431	1.389	1.306	1.261	1.231	1.23	1.292	1.3978	0.162447	0.0513748
80	1.618	1.598	1.59	1.468	1.376	1.301	1.225	1.274	1.254	1.222	1.3926	0.162201	0.051297
84	1.617	1.598	1.591	1.461	1.371	1.287	1.211	1.231	1.291	1.282	1.394	0.159803	0.0505385
88	1.598	1.539	1.548	1.432	1.374	1.295	1.271	1.287	1.299	1.277	1.392	0.127912	0.040453
92	1.623	1.572	1.593	1.466	1.369	1.298	1.233	1.253	1.231	1.262	1.39	0.159299	0.0503792
96	1.611	1.588	1.571	1.444	1.361	1.297	1.243	1.241	1.224	1.269	1.3849	0.155977	0.0493285
100	1.609	1.58	1.536	1.435	1.353	1.299	1.236	1.247	1.238	1.287	1.382	0.146928	0.0464667
104	1.587	1.563	1.524	1.423	1.361	1.303	1.245	1.258	1.273	1.273	1.381	0.133837	0.0423265
108	1.583	1.571	1.528	1.429	1.386	1.296	1.249	1.258	1.265	1.276	1.3841	0.135403	0.0428218
112	1.581	1.557	1.521	1.427	1.368	1.298	1.257	1.258	1.263	1.268	1.3798	0.132049	0.0417614
116	1.571	1.549	1.519	1.421	1.349	1.305	1.254	1.266	1.263	1.281	1.3778	0.126905	0.0401344
120	1.5469	1.538	1.51	1.429	1.351	1.298	1.266	1.263	1.261	1.278	1.37409	0.120456	0.0380948
124	1.557	1.509	1.528	1.419	1.354	1.293	1.267	1.271	1.284	1.274	1.3756	0.117638	0.0372037
128	1.553	1.518	1.516	1.421	1.349	1.279	1.254	1.279	1.285	1.274	1.3728	0.118383	0.0374394
132	1.673	1.551	1.553	1.481	1.392	1.341	1.336	1.314	1.302	1.314	1.4257	0.13027	0.0411986
136	1.654	1.596	1.581	1.497	1.416	1.394	1.366	1.321	1.309	1.301	1.4435	0.129936	0.041093
140	1.649	1.577	1.605	1.51	1.401	1.379	1.353	1.323	1.321	1.311	1.4429	0.129869	0.0410717
144	1.649	1.586	1.568	1.498	1.399	1.346	1.343	1.329	1.299	1.317	1.4334	0.129772	0.041041
148	1.649	1.584	1.567	1.494	1.401	1.342	1.341	1.331	1.299	1.314	1.4322	0.129708	0.0410209
152	1.646	1.583	1.568	1.489	1.401	1.342	1.339	1.324	1.3	1.313	1.4305	0.129648	0.041002
156	1.641	1.576	1.551	1.469	1.389	1.336	1.331	1.319	1.321	1.309	1.4242	0.125088	0.0395598
160	1.639	1.565	1.535	1.461	1.375	1.333	1.326	1.318	1.311	1.299	1.4162	0.124322	0.0393175
164	1.633	1.559	1.545	1.441	1.371	1.331	1.325	1.312	1.331	1.293	1.4141	0.122687	0.0388004
168	1.621	1.543	1.533	1.439	1.389	1.321	1.321	1.316	1.281	1.292	1.4056	0.12187	0.038542
172	1.948	1.768	1.732	1.499	1.447	1.388	1.351	1.321	1.315	1.339	1.5108	0.224828	0.071103
176	1.977	1.794	1.739	1.523	1.453	1.398	1.365	1.347	1.31	1.308	1.5214	0.234342	0.074112
180	1.981	1.793	1.736	1.521	1.459	1.401	1.377	1.331	1.314	1.311	1.5224	0.234241	0.0740799
184	1.979	1.791	1.729	1.519	1.458	1.402	1.372	1.329	1.303	1.313	1.5195	0.234258	0.0740855
188	1.993	1.822	1.727	1.519	1.456	1.401	1.381	1.318	1.277	1.247	1.5141	0.251528	0.079547
192	1.987	1.821	1.734	1.499	1.426	1.392	1.393	1.364	1.256	1.243	1.5115	0.250846	0.0793315
196	1.983	1.812	1.716	1.496	1.381	1.392	1.373	1.362	1.255	1.246	1.5016	0.250071	0.0790863
200	1.976	1.811	1.716	1.499	1.381	1.393	1.37	1.363	1.255	1.247	1.5011	0.248385	0.0785531
time	tree shrew										AVE_tree shrew	SD_tree shrew	SEM_tree shrew
0	1	1	1	1	1	1	1	1	1	1	1	0	0
4	0.999	1.011	0.99	1.011	0.996	0.996	1.011	1.009	0.989	0.995	1.0007	0.00893246	0.00282494
8	1.001	1.013	0.99	1.021	0.995	0.993	1.013	1.012	0.991	0.993	1.0022	0.0114484	0.00362063
12	1.001	1.01	0.979	0.993	0.994	0.994	1.009	1.009	0.989	0.994	0.9972	0.01002	0.00316887
16	1.002	0.999	0.987	1.001	0.996	0.996	1.001	1.001	0.997	0.997	0.9977	0.00439823	0.00139097
20	0.997	1.011	0.988	0.995	0.993	0.992	1.009	0.996	0.988	0.992	0.9961	0.00792254	0.00250555
24	0.998	1.011	0.99	0.996	0.995	0.996	1.011	1.003	0.989	0.996	0.9985	0.00764853	0.00241889
28	0.998	1.008	0.99	0.997	0.996	0.996	1.005	1.004	0.993	0.996	0.9983	0.00563816	0.0017831
32	0.986	1.009	0.987	0.998	0.991	0.991	1.007	1.007	0.989	0.996	0.9961	0.00878699	0.00277893
36	1.003	1.013	1.001	0.985	0.988	0.987	1.011	0.985	0.981	0.989	0.9943	0.0116433	0.00368226
40	0.996	1.011	0.987	0.997	0.985	0.996	1.005	0.998	0.989	0.987	0.9951	0.00839907	0.00265625
44	0.996	1.009	0.986	0.993	0.983	0.992	1.001	0.997	0.983	0.986	0.9926	0.00844854	0.0026719
48	0.991	1.008	0.981	1.01	0.981	0.996	1.001	0.989	0.981	0.981	0.9919	0.0114061	0.00360725
52	0.996	1.011	0.99	0.994	0.985	0.994	1.001	1.007	0.989	0.991	0.9958	0.00823003	0.00260279
56	1.001	1.001	1.002	1.01	0.999	0.998	1.003	1.007	0.999	0.998	1.0018	0.00396653	0.00125444
60	0.999	1.011	0.99	1.01	0.996	0.996	1.001	1.009	0.989	0.993	0.9994	0.00818128	0.00258737
64	0.998	1.001	0.99	1.01	0.996	0.996	1.001	1.007	0.989	0.996	0.9984	0.00665332	0.00210415
68	0.997	1.003	0.99	0.998	0.996	0.996	1.002	1.007	0.989	0.996	0.9974	0.00554176	0.00175261
72	0.993	1.001	0.99	1.01	0.996	0.985	0.998	1.007	0.986	0.996	0.9962	0.00824352	0.00260706
76	0.983	1.004	0.981	1.009	0.996	0.996	0.989	1.011	0.972	0.981	0.9922	0.0131555	0.00416049
80	0.994	0.994	0.994	0.992	0.996	0.991	0.992	0.994	0.992	0.992	0.9931	0.00152388	0.000481937
84	0.991	1.011	0.985	1.01	0.996	0.996	0.989	1.007	0.999	0.996	0.998	0.00885689	0.00280104
88	0.983	0.998	0.99	1.009	0.996	0.992	0.981	1.015	0.985	0.983	0.9932	0.0115065	0.003639
92	0.998	1.011	0.99	1.01	0.996	0.996	0.981	1.007	0.995	0.999	0.9983	0.00921412	0.00291402
96	0.995	1.001	0.99	0.996	0.996	0.996	0.986	1.001	0.996	0.996	0.9953	0.00449815	0.00142256
100	0.997	1.009	0.99	1.009	0.996	0.996	0.985	1.007	0.989	0.996	0.9974	0.0084748	0.0026802
104	0.995	1.005	0.992	1.002	0.996	0.996	0.983	1.003	0.99	0.998	0.996	0.00659966	0.00208718
108	0.993	0.995	0.993	0.994	0.993	0.996	0.983	0.996	0.978	0.999	0.992	0.00644636	0.0020387
112	0.989	1.007	0.994	0.999	0.996	0.997	0.983	1.003	0.983	1	0.9951	0.00802011	0.00253641
116	0.978	1.005	0.984	0.998	0.999	0.997	0.976	0.999	0.978	1.003	0.9917	0.0113534	0.00359058
120	0.975	1.005	0.996	0.996	0.996	1.011	0.982	1.003	0.965	1.004	0.9933	0.0146973	0.00464811
124	0.978	1.005	0.997	0.994	0.996	0.998	0.982	0.996	0.985	1.004	0.9935	0.00902158	0.00285312
128	0.99	1.006	0.998	0.985	0.999	1.011	0.978	1.004	0.982	1.006	0.9959	0.011445	0.00361956
132	1.009	1.007	0.999	0.992	0.999	1.011	0.979	1.008	0.991	1.006	1.0001	0.0102138	0.00323018
136	1.285	1.001	0.999	0.947	1.002	0.997	0.918	0.999	0.951	1.021	1.012	0.101202	0.0320056
140	1.299	1.005	1	0.948	1.003	1.001	0.923	1.002	0.958	1.011	1.015	0.104194	0.032952
144	1.293	1.001	0.998	0.952	1.003	1.002	0.929	1.011	0.964	1.007	1.016	0.10117	0.0319955
148	1.332	0.999	0.997	0.928	0.981	1.001	0.917	1.008	0.959	0.989	1.0111	0.117048	0.0370172
152	1.375	0.999	0.999	0.908	0.963	1.002	0.913	1.005	0.956	0.991	1.0111	0.13285	0.0420147
156	1.391	1.005	0.996	0.909	0.965	0.995	0.92	0.998	0.941	0.989	1.0109	0.13795	0.0436273
160	1.372	1.002	0.998	0.91	0.964	0.996	0.921	0.996	0.943	0.986	1.0088	0.131964	0.0417345
164	1.393	1.009	0.912	1.003	0.949	0.967	0.927	0.916	0.913	1.002	0.9991	0.143729	0.0454552
168	1.601	1.072	1.017	1.004	0.907	1.093	1.012	1.01	1.015	1.011	1.0742	0.191347	0.0605144
172	1.741	1.361	1.053	1.003	1.055	1.199	1.043	1.037	1.049	1.065	1.1606	0.230161	0.0727897
176	1.861	1.796	1.289	1.237	1.358	1.491	1.245	1.232	1.181	1.114	1.3804	0.257431	0.081414
180	1.865	1.763	1.337	1.368	1.347	1.506	1.351	1.335	1.311	1.292	1.4475	0.202945	0.0641825
184	1.871	1.801	1.406	1.388	1.397	1.586	1.391	1.395	1.322	1.355	1.4912	0.195069	0.0616917
188	1.866	1.807	1.411	1.378	1.403	1.571	1.398	1.394	1.329	1.357	1.4914	0.193233	0.061111
192	1.826	1.759	1.401	1.398	1.419	1.569	1.401	1.399	1.356	1.369	1.4897	0.170529	0.0539308
196	1.853	1.749	1.399	1.388	1.412	1.577	1.391	1.387	1.351	1.368	1.4875	0.178182	0.0563511
200	1.851	1.751	1.398	1.389	1.416	1.576	1.394	1.383	1.342	1.354	1.4854	0.179763	0.056851

## Sheet: Fig 1G
mouse						AVE_mouse	SD_mouse	SEM_mouse
0.19698	0.19092	0.20695	0.18442	0.17637	0.16446	0.186683	0.0151001	0.00616333
tree shrew						AVE_tree shrew	SD_tree shrew	SEM_tree shrew
0.19727	0.18315	0.17753	0.20351	0.14461	0.16069	0.177793	0.0221951	0.00905922

## Sheet: Fig 2A
Log [Cap]	mV1			AVE_mV1	SD_mV1	SEM_mV1		Log [Cap]	tsV1					AVE_tsV1	SD_tsV1	SEM_tsV1
-8	0.035	0.03	0.028	0.031	0.00360555	0.00208173		-7	0	0	0	0	0	0	0	0
-7	0.2422	0.513	0.4223	0.3925	0.137838	0.0795829		-6	0.147	0.116	0.072	0.052	0.087	0.0948	0.0373724	0.016714
-6	0.935	0.758	0.878	0.857	0.0903493	0.0521647		-5	0.972	0.621	0.765	0.683	0.577	0.7236	0.155791	0.0696739
-5	1	1	1	1	0	0		-4	1	1	1	1	1	1	0	0

## Sheet: Fig 2B
Log [Cap]	tsV1					AVE_tsV1	SD_tsV1	SEM_tsV1		Log [Cap]	hV1						AVE_hV1	SD_hV1	SEM_hV1
-7	0	0	0	0	0	0	0	0		-8	0	0	0	0	0	0	0	0	0
-6	0.147	0.116	0.072	0.052	0.087	0.0948	0.0373724	0.016714		-7	0.331	0.027	0.055	0.021	0.243	0.02	0.116167	0.135821	0.0554372
-5	0.972	0.621	0.765	0.683	0.577	0.7236	0.155791	0.0696739		-6	0.556	0.789	0.518	0.671	0.795	0.898	0.7045	0.148815	0.0607408
-4	1	1	1	1	1	1	0	0		-5	1	1	1	1	1	1	1	0	0
Log [Cap]	mV1			AVE_mV1	SD_mV1	SEM_mV1				Log [Cap]	plV1					AVE_plV1	SD_plV1	SEM_plV1
-8	0.035	0.03	0.028	0.031	0.00360555	0.00208173				-8	0.07	0.022	0	0.013	0	0.021	0.028931	0.0129387
-7	0.2422	0.513	0.4223	0.3925	0.137838	0.0795829				-7	0.504	0.308	0.442	0.348	0.462	0.4128	0.081812	0.0365885
-6	0.935	0.758	0.878	0.857	0.0903493	0.0521647				-6	0.932	0.836	0.875	0.928	0.853	0.8848	0.0435396	0.0194721
-5	1	1	1	1	0	0				-5	1	1	1	1	1	1	0	0
Log [Cap]	pV1					AVE_pV1	SD_pV1	SEM_pV1
-8	0.029	0.001	0	0	0.002	0.0064	0.012661	0.00566233
-7	0.335	0.374	0.222	0.289	0.412	0.3264	0.0741033	0.033141
-6	0.868	0.769	0.779	0.848	0.828	0.8184	0.0430732	0.0192635
-5	0.998	0.959	0.972	0.997	0.998	0.9848	0.0182126	0.00814518
-4	1	1	1	1	1	1	0	0

## Sheet: Fig 2F
Log [Cap]	tsV1					AVE_tsV1	SD_tsV1	SEM_tsV1
-7	0	0	0	0	0	0	0	0
-6	0.147	0.116	0.072	0.052	0.087	0.0948	0.0373724	0.016714
-5	0.972	0.621	0.765	0.683	0.577	0.7236	0.155791	0.0696739
-4	1	1	1	1	1	1	0	0
Log [Cap]	tsV1_M579T										AVE_tsV1_M579T	SD_tsV1_M579T	SEM_tsV1_M579T
-8	0.042	0.053	0.064	0.072	0.055	0.056	0.048	0.063	0.061	0.057	0.0571	0.0085173	0.00269339
-7	0.822	0.205	0.308	0.682	0.194	0.438	0.594	0.862	0.403	0.362	0.487	0.241482	0.0763626
-6	0.966	1	1	1	0.787	0.94	1	0.92	0.805	1	0.9418	0.0821094	0.0259651
-5	1	1	1	1	1	1	1	1	1	1	1	0	0
Log [Cap]	tsV1_C569S			AVE_tsV1_C569S	SD_tsV1_C569S	SEM_tsV1_C569S
-7	0	0	0	0	0	0
-6	0.0769	0.0527	0.0233	0.0509667	0.026842	0.0154977
-5	0.792	0.594	0.722	0.702667	0.100406	0.057971
-4	1	0.9995	0.979	0.992833	0.0119826	0.00691838
Log [Cap]	tsV1_I561S				AVE_tsV1_I561S	SD_tsV1_I561S	SEM_tsV1_I561S
-7	0	0	0	0	0	0	0
-6	0.031	0.016	0.018	0.019	0.021	0.00678233	0.00339116
-5	0.778	0.562	0.594	0.636	0.6425	0.0952803	0.0476401
-4	0.982	0.951	0.968	0.951	0.963	0.0149889	0.00749444

## Sheet: Fig2G
Log [Cap]	mV1			AVE_mV1	SD_mV1	SEM_mV1
-8	0.035	0.03	0.028	0.031	0.00360555	0.00208173
-7	0.2422	0.513	0.4223	0.3925	0.137838	0.0795829
-6	0.935	0.758	0.878	0.857	0.0903493	0.0521647
-5	1	1	1	1	0	0
Log [Cap]	mV1_T551V					AVE_mV1_T551V	SD_mV1_T551V	SEM_mV1_T551V
-8	0	0	0	0	0	0	0	0
-7	0.023	0.009	0.024	0.021	0.031	0.0216	0.00798749	0.00357222
-6	0.362	0.192	0.381	0.358	0.423	0.3432	0.0883612	0.0395175
-5	1	0.995	1	0.982	0.886	0.9726	0.0489673	0.0218995
Log [Cap]	mV1_T551M					AVE_mV1_T551M	SD_mV1_T551M	SEM_mV1_T551M
-8	0	0	0	0	0	0	0	0
-7	0	0	0	0	0	0	0	0
-6	0.168	0.373	0.246	0.187	0.226	0.24	0.0804891	0.0359969
-5	0.882	0.948	0.931	0.914	0.923	0.9196	0.0244602	0.0109393
-4	1	1	1	1	1	1	0	0

## Sheet: Fig 3C
	Piper			AVE_Piper	SD_Piper	SEM_Piper
mouse	0.03	0.02	0.02	0.0233333	0.0057735	0.00333343
tree shrew	0.6	0.49	0.43	0.506667	0.0862168	0.0497787
	Chili pepper			AVE_Chili pepper	SD_Chili pepper	SEM_Chili pepper
mouse	0.07	0.03	0.04	0.0466667	0.0208167	0.0120189
tree shrew	0.15	0.07	0.09	0.103333	0.0416333	0.0240377
	Garlic			AVE_Garlic	SD_Garlic	SEM_Garlic
mouse	0.02	0.01	0.01	0.0133333	0.0057735	0.00333343
tree shrew	0.045	0.035	0.05	0.0433333	0.00763763	0.00440971
	Ginger			AVE_Ginger	SD_Ginger	SEM_Ginger
mouse	0.015	0.025	0.01	0.0166667	0.00763763	0.00440971
tree shrew	0.06	0.06	0.07	0.0633333	0.0057735	0.00333343

## Sheet: Fig 3E
Normalized food-intake	mouse			AVE_mouse	SD_mouse	SEM_mouse
No Cap2	0.968	1.08	0.952	1	0.0697424	0.040267
100 nM	0.409	0.649	0.502	0.52	0.121008	0.0698662
1 μM	0.131	0.197	0.183	0.170333	0.0347755	0.0200782
10 μM	0.005	0.048	0.015	0.0226667	0.0225019	0.0129918
100 μM	0.0009	0.0045	0.0009	0.0021	0.00207846	0.00120004
Normalized food-intake	tree shrew			AVE_tree shrew	SD_tree shrew	SEM_tree shrew
No Cap2	0.979	0.962	1.059	1	0.0517977	0.0299063
100 nM	1.061	1.039	1.289	1.12967	0.138424	0.0799217
1 μM	1.273	1.121	1.412	1.26867	0.145548	0.0840349
10 μM	1.353	1.242	1.546	1.38033	0.153832	0.0888176
100 μM	1.265	1.157	1.419	1.28033	0.131671	0.0760227

## Sheet: Fig 3G
Log [Cap2]	mV1					AVE_mV1	SD_mV1	SEM_mV1
-9	0	0	0	0	0	0	0	0
-8	0	0	0	0	0	0	0	0
-7	0.015	0.094	0.082	0.031	0.092	0.0628	0.03705	0.0165698
-6	0.728	0.465	0.562	0.491	0.681	0.5854	0.115574	0.0516877
-5	0.978	0.916	0.991	0.851	0.926	0.9324	0.055788	0.0249499
-4	1	1	1	1	1	1	0	0
Log [Cap2]	tsV1					AVE_tsV1	SD_tsV1	SEM_tsV1
-8	0	0	0	0	0	0	0	0
-7	0	0	0	0	0	0	0	0
-6	0	0	0	0	0	0	0	0
-5	0.008	0.002	0.002	0.003	0.014	0.0058	0.00521536	0.00233245
-4	0.021	0.042	0.055	0.034	0.041	0.0386	0.0124218	0.00555535
-3	0.275	0.283	0.223	0.215	0.293	0.2578	0.0360999	0.0161448
Log [Cap2]	hV1			AVE_hV1	SD_hV1	SEM_hV1
-8	0	0	0	0	0	0
-7	0.021	0.003	0.01	0.0113333	0.00907377	0.0052389
-6	0.442	0.445	0.477	0.454667	0.0193993	0.0112005
-5	0.903	0.863	0.912	0.892667	0.0260832	0.0150596
-4	1	0.998	0.973	0.990333	0.0150444	0.00868613
-3	1	1	1	1	0	0
Log [Cap2]	pV1						AVE_pV1	SD_pV1	SEM_pV1
-8	0	0	0	0	0	0	0	0	0
-7	0.06	0.086	0.043	0.081	0.035	0.065	0.0616667	0.0201957	0.00824315
-6	0.474	0.587	0.495	0.632	0.478	0.603	0.544833	0.0703233	0.0287034
-5	0.963	0.945	0.952	0.953	0.978	0.954	0.9575	0.0115715	0.00472307
-4	1	1	1	1	1	1	1	0	0
-3	1	1	1	1	1	1	1	0	0

[truncated: 12 more sheets: Fig 4A, Fig 4B, Fig 4D, Fig 4E, S1B Fig, Fig S1C, S2D Fig, S3A Fig, S3B Fig, S5A Fig, S5B Fig, S5C Fig]
